# Supplementary material for: Y chromosome haplogroups and prostate cancer in populations of European and Ashkenazi Jewish ancestry
Source: Hum Genet. 2012 Jan 24;131(7):1173–85. doi: 10.1007/s00439-012-1139-5 (PMC3374121; doi:10.1007/s00439-012-1139-5)
Supplement: Supplementary file 1 — Supplementary material 1 (XLS 19 kb) [file 439_2012_1139_MOESM1_ESM.xls]

## Sheet: Sheet1
Supplemental Table 1a: Stage I Study population description and genotype QC
Study	Samples genotyped	Samples failed	Samples cleaned	Missing phenotypes	Samples remaining	Unique subjects (after merging)
FPCC	1756	34	1722	658	1064	1064
ATBC	1987	73	1914	68	1846	1749
ACS Buccal	939	29	910	9	901	901
ACS Blood	2699	142	2557	123	2434	2385
PLCO	2120	137	1983	71	1912	1912
Total	9501	415	9086	929	8157	8011
abuccal derived DNA samples were used for genotyping bblood derived DNA samples were used for genotyping
