# Supplementary material for: Y chromosome haplogroups and prostate cancer in populations of European and Ashkenazi Jewish ancestry
Source: Hum Genet. 2012 Jan 24;131(7):1173–85. doi: 10.1007/s00439-012-1139-5 (PMC3374121; doi:10.1007/s00439-012-1139-5)
Supplement: Supplementary file 2 — Supplementary material 2 (XLS 23 kb) [file 439_2012_1139_MOESM2_ESM.xls]

## Sheet: Sheet1
Supplemental Table 1b: Stage II Study population description and genotype QC
Albert Einstein (Einstein)	Number of samples
Samples genotyped	2530
Samples excluded with completion rate < 85%	145
Duplicate merging	32 pairs (99.9% concordance rate)
Exclude affected/unaffected relatives or no phenotypes	194
Exclude unexpected duplicate	5
Final set for association analysis	2154 (1221 controls and 933 cases)
Memorial Sloan Kettering Cancer Center (MSKCC)	Number of samples
Samples genotyped	1213
Samples excluded with completion rate < 85%	34
Duplicate merging	8 pairs (100% concordance)
Exclude affected/unaffected relatives or no phenotypes	0
Exclude unexpected duplicate	0
Exclude case subjects with age at diagnosis >80	42
Exclude control subjects with age at diagnosis >80	0
Final set for association analysis	1129 (376 controls and 753 cases)
Physicians Health Study (PHS)	Number of samples
Samples genotyped	1147
Samples excluded with completion rate < 85%	132
Exclude missing phenotype	54
Final set for association analysis	961 (490 controls and 471 cases)
Health Professionals Follow-up Study (HPFS)	Number of samples
Samples genotyped	838
Samples excluded with completion rate < 85%	351
Exclude missing phenotype	28
Final set for association analysis	459 (244 controls, 215 cases)
Agricultural Health Study (AHS)	WGA* samples	gDNA* samples	AHS TOTAL
Samples genotyped	1858	322	2180
Exclude-not in selection criteria	51	0	51
Exclude with completion < 90%	59	222	281
Population Stratification Exclusion	3	2	5
Duplicates	56	3	59 pairs (99.9% Concordance)
Final set for association analysis	1689 (1150 controls, 539 cases)	95 (48 controls, 47 cases)	1784 (1198 controls, 586 cases)
*WGA samples are whole genome amplified whereas gDNA samples are genomic blood derived DNA samples.
