# Supplementary material for: Y chromosome haplogroups and prostate cancer in populations of European and Ashkenazi Jewish ancestry
Source: Hum Genet. 2012 Jan 24;131(7):1173–85. doi: 10.1007/s00439-012-1139-5 (PMC3374121; doi:10.1007/s00439-012-1139-5)
Supplement: Supplementary file 3 — Supplementary material 3 (XLS 20 kb) [file 439_2012_1139_MOESM3_ESM.xls]

## Sheet: Sheet1
Supplemental Table 2: Monomorpic markers genotyped as part of the study
Haplogroupa	Locusb	rs numberc	Locationd	Allelese
B	M60	rs2032623	20337460-20337461	del/T
BT	M42	rs2032630	20326228	A|T
CT	M168	rs2032595	13323385	T|C
D	M174	rs2032602	13463674	T|C
E1a	M132	rs2032617	20355649	C|A
E1b1a1a1	M180	rs2032598	13359735	T|C
L	M20	rs3911	20192842	A|G
R1b1c1	M18	rs3909	20192550-20192551	del/AA
aHaplogroup name based on the Y Chromosome Consortium and ISOGG 2011 nomenclature bChrY locus/marker name cNCBI dbSNP identifier dNCBI Human Genome Build 36 location eAncestral allele , derived allele
