# Supplementary material for: Y chromosome haplogroups and prostate cancer in populations of European and Ashkenazi Jewish ancestry
Source: Hum Genet. 2012 Jan 24;131(7):1173–85. doi: 10.1007/s00439-012-1139-5 (PMC3374121; doi:10.1007/s00439-012-1139-5)
Supplement: Supplementary file 4 — Supplementary material 4 (XLS 18 kb) [file 439_2012_1139_MOESM4_ESM.xls]

## Sheet: Sheet1
Supplemental Table 3. Primers used for validation of E1b1b1c and R1b1c1 genotypes
Haplogroup	Locus	Orientation	Primer sequence*
E1b1b1c	M123	Forward	AGCAAAGTTGAGGTTGCACA
		Reverse	ATTCATGCTCTCAGGGGAAA
R1b1a2	M269	Forward	CATGCCTAGCCTCATTCCTC
		Reverse	CTGGATGGTCACGATCTCCT
* 5' to 3' sequence
